# Supplementary material for: Investigating the Distribution Dynamics of the Camellia Subgenus Camellia in China and Providing Insights into Camellia Resources Management Under Future Climate Change
Source: Plants (Basel). 2025 Apr 6;14(7):1137. doi: 10.3390/plants14071137 (PMC11991661; doi:10.3390/plants14071137)
Supplement: Supplementary file 1 [file plants-14-01137-s001.zip]

Archive with 1 entries (1 files):
- plants-3533411-supplementary.xlsx
