# Supplementary material for: Investigating the Distribution Dynamics of the Camellia Subgenus Camellia in China and Providing Insights into Camellia Resources Management Under Future Climate Change
Source: Plants (Basel). 2025 Apr 6;14(7):1137. doi: 10.3390/plants14071137 (PMC11991661; doi:10.3390/plants14071137)
Supplement: Supplementary file 1 [file plants-14-01137-s001.zip › plants-3533411-supplementary.xlsx]

## Sheet: Table S1
Table S1 Suitable area in 15 species of subgenus Camellia in the current and future different climatic scenarios and change trends compared to the current.
Species	Time Periods	High suitable area（×104km2）	Medium suitable area（×104km2）	Low suitable area（×104km2）	Total suitable area（×104km2）	Contraction/Expansion trend
C. brevistyla	Current	46.6	25.1	49.8	121.5
	2081-2100 SSP126	63.6	18.3	50.7	132.6	0.0913
	2081-2100 SSP585	29	40.8	70.3	140.1	0.153
C. grijsii	Current	120.1	57.1	61.6	238.8
	2081-2100 SSP126	141.6	73.6	78.6	293.8	0.2303
	2081-2100 SSP585	131	98.9	123.8	353.7	0.4811
C. kissi	Current	50	38.13	54.4	142.53
	2081-2100 SSP126	51.68	46.13	81.73	179.54	0.2596
	2081-2100 SSP585	63.46	68.57	89.36	221.39	0.5532
C. furfuracea	Current	36.53	25.66	65.23	127.42
	2081-2100 SSP126	36.73	36.27	67.9	140.9	0.1057
	2081-2100 SSP585	46.19	52.54	56.27	155	0.2164
C. polyodonta	Current	20.27	27.18	39.98	87.43
	2081-2100 SSP126	19.82	32.74	46.43	98.99	0.1322
	2081-2100 SSP585	18.66	27.21	49.55	95.42	0.0913
C. pitardii	Current	53.53	53.67	91.69	198.89
	2081-2100 SSP126	39.75	61.92	130.67	232.34	0.1682
	2080-2100 SSP585	69.15	146.35	121.46	336.96	0.6942
C. reticulata	Current	24.13	27.15	67.3	118.58
	2081-2100 SSP126	22.05	24.07	67.84	113.96	-0.0386
	2081-2100 SSP585	24.34	38.17	75.55	138.06	0.1642
C. saluenensis	Current	17.67	22.01	50.15	89.83
	2081-2100 SSP126	23.11	32.61	67.78	123.5	0.3748
	2081-2100 SSP585	27.55	42.59	87.37	157.51	0.7534
C. semiserrata	Current	32.68	27.55	57.3	117.53
	2081-2100 SSP126	45.34	44.19	71.32	160.85	0.3685
	2081-2100 SSP585	53.25	71.67	64.89	189.81	0.6149
C. edithae	Current	10.84	21.39	40.5	72.73
	2081-2100 SSP126	17.32	30.41	38.27	86	0.1824
	2081-2100 SSP585	27.77	26.53	39.37	93.67	0.2879
C. japonica	Current	84.36	94.91	57.68	236.95
	2081-2100 SSP126	69.13	101.974	74.5	245.6	0.0365
	2081-2100 SSP585	125.98	104.61	132.26	362.85	0.5313
C. chekiangoleosa	Current	27.33	42.09	47.67	117.09
	2081-2100 SSP126	44.94	33.99	47.83	126.76	0.0082
	2081-2100 SSP585	28.61	36.69	71.31	136.61	0.1667
C. sasanqua	Current	27.71	75.12	62.85	165.68
	2081-2100 SSP126	43.26	81.72	53.73	178.71	0.0786
	2081-2100 SSP585	50.84	83.18	56.68	190.7	0.151
C. vietnamensis	Current	28.85	34.65	108.86	172.36
	2081-2100 SSP126	38.84	50.82	79.9	169.56	-0.0162
	2081-2100 SSP585	40	111.36	67.68	219.04	0.2708
C. oleifera	Current	128.3	46.8	47.5	222.6
	2081-2100 SSP126	134.2	46.7	46.1	227	0.0197
	2081-2100 SSP585	119	69.7	50.4	239.1	0.0741

## Sheet: Table S2
Table S2 The classification thresholds for unsuitability, low suitability, medium suitability, and high suitability of 15 species.
Species	Periods	Unsuitable area	Low suitable area	Medium suitable area	High suitable area
C. brevistyla	Current	0.074	0.193	0.483	0.785
	2081-2100 SSP126	0.074	0.203	0.495	0.792
	2081-2100 SSP585	0.074	0.179	0.389	0.649
C. grijsii	Current	0.017	0.178	0.419	0.661
	2081-2100 SSP126	0.018	0.111	0.324	0.631
	2081-2100 SSP585	0.017	0.108	0.312	0.617
C. kissi	Current	0.095	0.215	0.452	0.703
	2081-2100 SSP126	0.095	0.222	0.461	0.705
	2081-2100 SSP585	0.095	0.19	0.378	0.622
C. furfuracea	Current	0.065	0.169	0.404	0.71
	2081-2100 SSP126	0.064	0.195	0.428	0.688
	2081-2100 SSP585	0.064	0.167	0.367	0.624
C. polyodonta	Current	0.04	0.187	0.454	0.724
	2081-2100 SSP126	0.04	0.181	0.428	0.661
	2081-2100 SSP585	0.04	0.119	0.291	0.528
C. pitardii	Current	0.038	0.155	0.412	0.705
	2081-2100 SSP126	0.038	0.152	0.373	0.619
	2080-2100 SSP585	0.038	0.116	0.266	0.461
C. reticulata	Current	0.059	0.111	0.302	0.667
	2081-2100 SSP126	0.059	0.141	0.347	0.671
	2081-2100 SSP585	0.059	0.143	0.324	0.605
C. saluenensis	Current	0.079	0.178	0.419	0.741
	2081-2100 SSP126	0.079	0.164	0.357	0.645
	2081-2100 SSP585	0.079	0.172	0.386	0.649
C. semiserrata	Current	0.027	0.124	0.354	0.659
	2081-2100 SSP126	0.027	0.138	0.367	0.642
	2081-2100 SSP585	0.027	0.137	0.355	0.598
C. edithae	Current	0.024	0.137	0.366	0.685
	2081-2100 SSP126	0.024	0.15	0.389	0.671
	2081-2100 SSP585	0.024	0.111	0.335	0.624
C. japonica	Current	0.07	0.218	0.48	0.722
	2081-2100 SSP126	0.07	0.215	0.468	0.706
	2081-2100 SSP585	0.072	0.157	0.362	0.623
C. chekiangoleosa	Current	0.094	0.186	0.418	0.701
	2081-2100 SSP126	0.094	0.21	0.483	0.78
	2081-2100 SSP585	0.094	0.184	0.369	0.588
C. sasanqua	Current	0.069	0.215	0.449	0.665
	2081-2100 SSP126	0.069	0.212	0.451	0.667
	2081-2100 SSP585	0.069	0.199	0.427	0.64
C. vietnamensis	Current	0.055	0.131	0.324	0.629
	2081-2100 SSP126	0.055	0.174	0.39	0.647
	2081-2100 SSP585	0.055	0.145	0.332	0.596
C. oleifera	Current	0.027	0.171	0.44	0.715
	2081-2100 SSP126	0.027	0.168	0.435	0.72
	2081-2100 SSP585	0.027	0.172	0.445	0.706

## Sheet: Table S3
Table S3 Coordinates and distance variation of centroid migration in different climatic scenarios on the 15 species of subgenus Camellia.
No.	Species	Current		2081-2100
				SSP126			SSP585
		Longitude	Latitude	Longitude	Latitude	Distance(km)	Longitude	Latitude	Distance(km)
1	C. brevistyla	115.04	26.38	114.81	26.35	23.66	114.01	26.31	103.77
2	C. grijsii	111.29	26.99	111.38	27.26	30.23	110.38	27.2	93.05
3	C. kissi	108.78	24.27	108.76	24.59	35.61	107.91	24.82	107.4
4	C. furfuracea	113.01	24.39	112.73	24.72	46.38	113.14	25.39	111.26
5	C. polyodonta	113.65	25.68	113.7	25.67	5.01	112.13	25.74	153.23
6	C. pitardii	106.91	27.65	105.62	27.68	127.13	103.78	27	318.15
7	C. reticulata	101.3	25.05	101.23	24.87	20.94	100.57	24.9	75.73
8	C. saluenensis	102	25.91	101.58	25.94	41.72	100.64	27.3	205.73
9	C. semiserrata	112.46	24.05	112.57	24.52	53.5	111.89	25.08	127.71
10	C. edithae	115.91	25.25	115.06	24.67	107.26	114.09	25.59	186.33
11	C. japonica	111.15	27.71	110.84	27.8	32.13	110.72	27.77	42.69
12	C. chekiangoleosa	115.47	26.64	114.84	26.37	69.62	113.69	26.49	177.97
13	C. sasanqua	113.82	27.01	113.56	27.08	27.04	113.28	26.96	53.83
14	C. vietnamensis	111.84	23.07	112.04	24.19	125.32	110.3	24.06	191.21
15	C. oleifera	111.58	26.93	111.56	26.99	6.48	111.15	27.06	45.22
